# Supplementary material for: γ-Valerolactone as Bio-Based Solvent for Nanofiltration Membrane Preparation
Source: Membranes (Basel). 2021 May 31;11(6):418. doi: 10.3390/membranes11060418 (PMC8228422; doi:10.3390/membranes11060418)
Supplement: Supplementary file 1 [file membranes-11-00418-s001.zip]

Archive with 1 entries (1 files):
- membranes-1230547-supplementary.pdf
